# Supplementary material for: Separation and Determination of Chemopreventive Phytochemicals of Flavonoids from Brassicaceae Plants
Source: Molecules. 2021 Aug 5;26(16):4734. doi: 10.3390/molecules26164734 (PMC8399753; doi:10.3390/molecules26164734)
Supplement: Supplementary file 1 [file molecules-26-04734-s001.zip]

Archive with 1 entries (1 files):
- molecules-1316681-supplementary.pdf
